# Supplementary material for: Determination of Effect Sizes for Power Analysis for Microbiome Studies Using Large Microbiome Databases
Source: Genes (Basel). 2023 Jun 9;14(6):1239. doi: 10.3390/genes14061239 (PMC10297957; doi:10.3390/genes14061239)
Supplement: Supplementary file 1 [file genes-14-01239-s001.zip]

Archive with 1 entries (1 files):
- genes-2403416-supplementary.pdf
